# Supplementary material for: MiR-29a Family as a Key Regulator of Skeletal Muscle Dysplasia in a Porcine Model of Intrauterine Growth Retardation
Source: Biomolecules. 2022 Aug 28;12(9):1193. doi: 10.3390/biom12091193 (PMC9496619; doi:10.3390/biom12091193)
Supplement: Supplementary file 1 [file biomolecules-12-01193-s001.zip]

Archive with 3 entries (3 files):
- Table S3.xlsx
- Table S4.xlsx
- Tables S1-S2.xlsx
