# Supplementary material for: MiR-29a Family as a Key Regulator of Skeletal Muscle Dysplasia in a Porcine Model of Intrauterine Growth Retardation
Source: Biomolecules. 2022 Aug 28;12(9):1193. doi: 10.3390/biom12091193 (PMC9496619; doi:10.3390/biom12091193)
Supplement: Supplementary file 1 [file biomolecules-12-01193-s001.zip › Table S3.xlsx]

## Sheet: jVenn
Normal-UC	IUGR-UC	Normal-muscle	IUGR-muscle	Normal-UC|Normal-muscle	IUGR-UC|Normal-muscle	IUGR-UC|IUGR-muscle
ssc-miR-125b	ssc-miR-130a	ssc-miR-1842	ssc-miR-190b	ssc-miR-1	ssc-miR-215	ssc-miR-122-5p
ssc-miR-874	ssc-miR-98	ssc-miR-9786-3p	ssc-miR-370	ssc-miR-365-3p	ssc-miR-30e-5p	ssc-miR-29b
ssc-miR-16	ssc-miR-148b-3p	ssc-miR-1224	ssc-miR-4339	ssc-miR-202-5p	ssc-miR-218b	ssc-miR-29c
ssc-miR-133b	ssc-miR-100	ssc-miR-9825-5p	ssc-miR-381-5p	ssc-miR-150	ssc-miR-145-5p	ssc-miR-29a
ssc-miR-103	ssc-let-7a	ssc-miR-105-2	ssc-miR-493-3p	ssc-miR-10b	ssc-miR-30c-5p	ssc-miR-210
ssc-miR-27b-3p	ssc-miR-101	ssc-let-7f-5p	ssc-miR-628-5p	ssc-miR-451	ssc-miR-126-3p
ssc-miR-214	ssc-miR-146a-5p	ssc-miR-503	ssc-miR-758	ssc-miR-17-5p	ssc-miR-107
ssc-miR-27a	ssc-miR-222	ssc-miR-20b	ssc-miR-9835-3p	ssc-miR-144
ssc-let-7d-5p	ssc-miR-204	ssc-miR-497	ssc-miR-1271-3p	ssc-miR-15a
ssc-miR-335	ssc-miR-455-5p	ssc-miR-18a	ssc-miR-411	ssc-miR-486
ssc-miR-130b	ssc-miR-221-3p	ssc-miR-7-5p	ssc-miR-136-3p	ssc-miR-425-5p
ssc-miR-23a	ssc-miR-26a	ssc-miR-9860-5p	ssc-miR-339-3p	ssc-miR-423-3p
ssc-miR-99a	ssc-miR-363	ssc-miR-139-5p	ssc-miR-369
ssc-miR-20a	ssc-miR-142-3p	ssc-miR-182	ssc-miR-127
ssc-miR-133a-3p	ssc-let-7f	ssc-let-7c	ssc-miR-9794-3p
ssc-miR-21	ssc-miR-152	ssc-miR-143-3p	ssc-miR-376a-3p
ssc-let-7e	ssc-miR-199a-3p	ssc-miR-7136-3p	ssc-miR-494
ssc-miR-185	ssc-miR-30d	ssc-miR-128	ssc-miR-381-3p
ssc-miR-106a	ssc-miR-30b-5p	ssc-miR-10388	ssc-miR-450c-3p
ssc-miR-24-3p		ssc-miR-143-5p	ssc-miR-450b-3p
ssc-miR-30a-5p		ssc-miR-130b-5p	ssc-miR-299
ssc-miR-99b		ssc-miR-27b-5p	ssc-miR-146b
ssc-miR-151-5p		ssc-miR-20a-5p	ssc-miR-135
ssc-miR-191		ssc-miR-142-5p	ssc-miR-487b
ssc-miR-92a		ssc-miR-7135-5p	ssc-miR-326
ssc-miR-125a		ssc-miR-671-5p	ssc-miR-493-5p
ssc-miR-15b		ssc-miR-30e-3p	ssc-miR-205
ssc-miR-423-5p		ssc-miR-671-3p	ssc-miR-9820-5p
ssc-miR-339		ssc-miR-7143-3p	ssc-miR-218-3p
ssc-miR-320		ssc-miR-1839-5p	ssc-miR-7857-3p
		ssc-miR-10386
		ssc-miR-378
		ssc-miR-331-5p
		ssc-miR-652
		ssc-miR-206
		ssc-miR-338
		ssc-miR-193a-3p
		ssc-miR-1285
		ssc-miR-489
		ssc-miR-10a-5p
		ssc-miR-145-3p
		ssc-miR-9813-5p
		ssc-miR-802
		ssc-miR-212
		ssc-miR-10387
		ssc-miR-9832-3p
		ssc-miR-141
		ssc-miR-325
		ssc-miR-10390
		ssc-miR-1468
		ssc-miR-296-5p
		ssc-miR-7134-5p
		ssc-miR-187
		ssc-miR-22-5p
		ssc-miR-3613
		ssc-miR-10a-3p
		ssc-miR-9797-3p
		ssc-miR-22-3p
		ssc-miR-139-3p
		ssc-miR-9810-3p
		ssc-miR-133a-5p
		ssc-miR-9841-3p
		ssc-miR-195
		ssc-miR-1249
		ssc-miR-9804-5p
		ssc-miR-6782-3p
		ssc-miR-4332
		ssc-miR-365-5p
		ssc-miR-582-5p
		ssc-miR-10391
		ssc-miR-499-3p
		ssc-miR-7137-5p
		ssc-miR-676-5p
		ssc-miR-9821-5p
		ssc-miR-146a-3p
		ssc-miR-196a
		ssc-miR-184
		ssc-miR-383
		ssc-miR-196b-5p
		ssc-miR-9791-3p
		ssc-miR-34a
		ssc-miR-92b-5p
		ssc-miR-33b-3p
		ssc-miR-885-5p
