# Supplementary material for: MiR-29a Family as a Key Regulator of Skeletal Muscle Dysplasia in a Porcine Model of Intrauterine Growth Retardation
Source: Biomolecules. 2022 Aug 28;12(9):1193. doi: 10.3390/biom12091193 (PMC9496619; doi:10.3390/biom12091193)
Supplement: Supplementary file 1 [file biomolecules-12-01193-s001.zip › Table S4.xlsx]

## Sheet: Sheet1
Sample ID	Date and Time	Nucleic Acid Conc.	Unit	A260	A280	260/280	260/230	Sample Type
Normal_1	2022-01-16 17:34:02	909.5	ng/µl	22.737	12.02	1.89	1.92	RNA
Normal_2	2022-01-16 17:35:10	980.2	ng/µl	24.506	12.38	1.98	1.98	RNA
Normal_3	2022-01-16 17:35:42	1203.1	ng/µl	30.078	15.168	1.98	1.83	RNA
IUGR_1	2022-01-16 17:36:12	1074.6	ng/µl	26.866	13.446	2	2.16	RNA
IUGR_2	2022-01-16 17:36:40	894.9	ng/µl	22.372	11.291	1.98	2.1	RNA
IUGR_3	2022-01-16 17:37:11	978.2	ng/µl	24.456	12.32	1.99	2.07	RNA
