# Supplementary material for: MiR-29a Family as a Key Regulator of Skeletal Muscle Dysplasia in a Porcine Model of Intrauterine Growth Retardation
Source: Biomolecules. 2022 Aug 28;12(9):1193. doi: 10.3390/biom12091193 (PMC9496619; doi:10.3390/biom12091193)
Supplement: Supplementary file 1 [file biomolecules-12-01193-s001.zip › Tables S1-S2.xlsx]

## Sheet: Table S1
Gene	Sequence
miR-29a	CTAGCACCATCTGAAATCGGTTA
miR-29b	TAGCACCATTTGAAATCAGTGTT
miR-29c	TAGCACCATTTGAAATCGGTTA
F-IGF1	TCAGCAGTCTTCCAACCCAA
R-IGF1	ACCCTGTGGGCTTGTTGAAA
F-Fbxo32	GGGTTTCCCTGCTGATTGGA
R-Fbxo32	TACGCTTAAATTCCCCGCCA
F-Trim63	CATGTGCAAGGAGCACGAAG
R-Trim63	TGGAGATGCGGTTACTCAGC
F-CDK4	TGATGGATGTCTGTGCCACT
R-CDK4	GCAGTTGGCATGAAGGAAAT
F-CCNB1	TCTGCTGCAACCTCTAAGCC
R-CCNB1	TCTCTGGCTGGGGCTCTAAT
F-CCND1	GGGGAGCGATTTCCTAGTGG
R-CCND1	TTGACTGGAACCTCGCCTTC
U6-F	F-Uni-miR qPCR Primer, included in kit ( TaKaRa)
U6-R	R-Uni-miR qPCR Primer, included in kit (TaKaRa)
F-ACTB	AAGGACCTCTACGCCAACAC
R-ACTB	CTGGCTGATCCACATCTGCT

## Sheet: Table S2-Normal
ID	Description	GeneRatio	BgRatio	pvalue	p.adjust	qvalue	geneID	Count
ssc05207	Chemical carcinogenesis - receptor activation	31/604	202/8839	1.61723e-05	0.00502959	0.00394945	CHRNB2/CREB3L2/FGF5/NR1I3/ADCY9/AKT3/AR/ARRB1/ATF4/CACNA1F/CDC25A/CREB1/DLL1/EGFR/ESR1/FGF22/GNAI3/KPNA2/KPNA6/NOTCH2/PRKACB/RPS6KA6/RXRA/SRC/STAT3/TNFSF11/CACNA1D/CYP3A29/KPNA5/UGT2B31/PIK3R1	31
ssc04144	Endocytosis	33/604	241/8839	9.16296e-05	0.0142484	0.0111885	DNM1/FGFR3/HGS/RAB4A/SH3GLB2/SNX3/TGFBR2/VPS26B/ARFGAP3/ARPC1A/ARPC5/ARRB1/CAV3/CHMP4A/CLTA/EGFR/FGFR2/GIT2/GRK6/IL2RA/KIF5A/MDM2/MVB12B/RAB22A/SMAD2/SRC/USP8/WIPF2/ZFYVE9/ACTR3/RAB31/RAB7A/SH3GL1	33
ssc04010	MAPK signaling pathway	37/604	289/8839	0.000145964	0.0151316	0.011882	ARAF/FGF5/FGFR3/MAP3K14/PLA2G4B/RAC2/TGFBR2/AKT3/ARRB1/ATF4/CACNA1E/CACNA1F/DUSP16/EFNA5/EGFR/FGF22/FGFR2/FLNB/MAP2K5/MAPK14/MAX/MECOM/NFATC3/NGFR/PDGFRB/PPP3CB/PRKACB/RPS6KA6/STK4/TAOK2/CACNA1D/HGF/MAP2K6/MAP3K2/MEF2C/NFATC1/TAOK1	37
ssc04931	Insulin resistance	18/604	110/8839	0.000434095	0.0337509	0.0265026	CREB3L2/OGT/PPARGC1B/AKT3/CREB1/NR1H3/PPP1R3B/PRKAA1/PRKAG3/PTPN1/RPS6KA6/SLC27A2/SLC27A4/STAT3/FOXO1/GSK3B/PDPK1/PIK3R1	18
ssc01521	EGFR tyrosine kinase inhibitor resistance	14/604	78/8839	0.000719745	0.0447681	0.0351539	ARAF/FGFR3/AKT3/EGFR/FGFR2/IL6R/PDGFRB/RPS6/SRC/STAT3/GSK3B/HGF/NRG1/PIK3R1	14
ssc05215	Prostate cancer	15/604	96/8839	0.0020532	0.0650711	0.0510966	ARAF/CREB3L2/AKT3/AR/ATF4/CREB1/EGFR/FGFR2/MDM2/PDGFRB/TCF7L2/FOXO1/GSK3B/PDPK1/PIK3R1	15
ssc03320	PPAR signaling pathway	13/604	78/8839	0.00222322	0.0650711	0.0510966	ACOX1/ACSBG1/DBI/NR1H3/PLIN4/RXRA/SLC27A2/SLC27A4/UBC/ACADL/HMGCS2/PDPK1/SCD5	13
ssc04020	Calcium signaling pathway	29/604	244/8839	0.00238819	0.0650711	0.0510966	FGF5/FGFR3/MCOLN1/SLC25A4/ADCY9/ADORA2B/CACNA1E/CACNA1F/CAMK1G/CAMK2G/CCKAR/EGFR/FGF22/FGFR2/GDNF/GNAL/ORAI2/P2RX7/PDGFRB/PPP3CB/PRKACB/CACNA1D/CAMK4/GRM1/HGF/PHKA1/PTGER3/PTGFR/GRIN1	29
ssc04921	Oxytocin signaling pathway	20/604	148/8839	0.00251662	0.0650711	0.0510966	PLA2G4B/ADCY9/CACNA1F/CAMK1G/CAMK2G/EGFR/GNAI3/KCNJ9/MAP2K5/NFATC3/PPP3CB/PRKAA1/PRKACB/PRKAG3/SRC/TRPM2/CACNA1D/CAMK4/MEF2C/NFATC1	20
ssc04211	Longevity regulating pathway	14/604	89/8839	0.00268066	0.0650711	0.0510966	CREB3L2/ADCY9/AKT3/ATF4/CREB1/PRKAA1/PRKACB/PRKAG3/RB1CC1/SESN3/SIRT1/CAMK4/FOXO1/PIK3R1	14
ssc04340	Hedgehog signaling pathway	10/604	53/8839	0.00275855	0.0650711	0.0510966	MGRN1/ARRB1/CSNK1G2/IQCE/KIF3A/PRKACB/PTCH1/CSNK1G1/GSK3B/HHAT	10
ssc05166	Human T-cell leukemia virus 1 infection	27/604	225/8839	0.00290273	0.0650711	0.0510966	ANAPC7/CREB3L2/MAP3K14/SLC25A4/TGFBR2/ADCY9/AKT3/ATF4/BUB3/CD3G/CREB1/ETS1/ETS2/FDPS/IL2RA/KAT2B/KAT5/MAD1L1/NFATC3/PPP3CB/PRKACB/RANBP1/SMAD2/TERT/ICAM1/NFATC1/PIK3R1	27
ssc04360	Axon guidance	23/604	182/8839	0.00301184	0.0650711	0.0510966	PAK6/RAC2/SEMA3G/CAMK2G/EFNA5/EFNB1/EPHA5/EPHB4/GNAI3/LIMK1/LRIG2/NFATC3/PPP3CB/PTCH1/SEMA3B/SEMA6B/SRC/UNC5C/GSK3B/PDPK1/EPHA1/PIK3R1/SEMA3A	23
ssc04142	Lysosome	18/604	130/8839	0.00310261	0.0650711	0.0510966	MCOLN1/ACP2/AP3M1/AP3S2/AP4S1/CLTA/CTSB/CTSD/GBA/GGA1/LAMP2/LIPA/PSAPL1/AP1M1/AP1S2/ATP6V1H/CTSC/DMXL2	18
ssc04919	Thyroid hormone signaling pathway	17/604	120/8839	0.00313848	0.0650711	0.0510966	AKT3/ESR1/KAT2B/MDM2/MYH7/NCOA2/NOTCH2/PRKACB/RXRA/SIN3A/SRC/DIO2/FOXO1/GSK3B/NCOA3/PDPK1/PIK3R1	17
ssc04140	Autophagy - animal	19/604	142/8839	0.00356741	0.0693414	0.0544499	MTMR14/UVRAG/AKT3/ATG16L1/CTSB/CTSD/LAMP2/MAP1LC3C/MTMR4/PRKAA1/PRKACB/RB1CC1/STX17/TP53INP2/CFLAR/PDPK1/PIK3C3/PIK3R1/RAB7A	19
ssc05135	Yersinia infection	19/604	143/8839	0.00385974	0.0706105	0.0554464	BAIAP2/RAC2/AKT3/ARPC1A/ARPC5/CASP1/GIT2/ITGA4/LIMK1/MAPK14/NFATC3/RPS6KA6/SRC/WIPF2/ACTR3/GSK3B/MAP2K6/NFATC1/PIK3R1	19
ssc05030	Cocaine addiction	9/604	48/8839	0.0046308	0.0800099	0.0628272	CREB3L2/GPSM1/ATF4/CREB1/GNAI3/PRKACB/RGS9/GRIN3A/GRIN1	9
ssc05031	Amphetamine addiction	11/604	67/8839	0.00532787	0.0872088	0.0684801	CREB3L2/ATF4/CAMK2G/CREB1/PPP3CB/PRKACB/SIRT1/CACNA1D/CAMK4/GRIN3A/GRIN1	11
ssc05218	Melanoma	11/604	69/8839	0.00668348	0.100811	0.0791609	ARAF/CDH1/FGF5/AKT3/DDB2/EGFR/FGF22/MDM2/PDGFRB/HGF/PIK3R1	11
ssc04068	FoxO signaling pathway	17/604	130/8839	0.00714245	0.100811	0.0791609	ARAF/TGFBR2/AKT3/EGFR/MAPK14/MDM2/PRKAA1/PRKAG3/SETD7/SIRT1/STAT3/STK4/CCNG2/FOXO1/GRM1/PDPK1/PIK3R1	17
ssc04728	Dopaminergic synapse	17/604	130/8839	0.00714245	0.100811	0.0791609	CREB3L2/AKT3/ARRB1/ATF4/CAMK2G/CREB1/GNAI3/GNAL/KCNJ9/KIF5A/MAPK14/PPP2R1A/PPP3CB/PRKACB/CACNA1D/GSK3B/PPP2R1B	17
ssc05223	Non-small cell lung cancer	11/604	70/8839	0.00745545	0.100811	0.0791609	ARAF/AKT3/DDB2/EGFR/KIF5A/RXRA/STAT3/STK4/HGF/PDPK1/PIK3R1	11
ssc00562	Inositol phosphate metabolism	11/604	71/8839	0.00829519	0.107492	0.0844072	ITPK1/MTMR14/INPP4A/INPP5B/INPP5J/MTMR4/OCRL/PIKFYVE/PIP4K2B/PLCH2/PIK3C3	11
ssc04915	Estrogen signaling pathway	17/604	133/8839	0.00893453	0.108118	0.0848987	CREB3L2/ADCY9/AKT3/ATF4/CREB1/CTSD/EGFR/ESR1/GNAI3/KCNJ9/KRT18/NCOA2/PRKACB/SRC/GRM1/NCOA3/PIK3R1	17
ssc04380	Osteoclast differentiation	16/604	123/8839	0.0093552	0.108118	0.0848987	MAP3K14/TGFBR2/AKT3/BLNK/CREB1/FCGR1A/IFNAR1/MAPK14/PPP3CB/STAT2/TNFSF11/CAMK4/IFNGR1/MAP2K6/NFATC1/PIK3R1	16
ssc04914	Progesterone-mediated oocyte maturation	13/604	92/8839	0.00938643	0.108118	0.0848987	ANAPC7/ARAF/ADCY9/AKT3/CDC25A/CPEB1/FZR1/GNAI3/MAD1L1/MAPK14/PRKACB/RPS6KA6/PIK3R1	13
ssc01522	Endocrine resistance	13/604	93/8839	0.0102535	0.113887	0.0894289	ARAF/ADCY9/AKT3/DLL1/EGFR/ESR1/MAPK14/MDM2/NOTCH2/PRKACB/SRC/NCOA3/PIK3R1	13
ssc04015	Rap1 signaling pathway	24/604	214/8839	0.0110208	0.118188	0.0928064	CDH1/FARP2/FGF5/FGFR3/RAC2/ADCY9/ADORA2B/AKT3/EFNA5/EGFR/FGF22/FGFR2/GNAI3/MAPK14/NGFR/P2RY1/PDGFRB/SKAP1/SRC/HGF/MAP2K6/GRIN1/PIK3R1/PRKD3	24
ssc05020	Prion disease	29/604	273/8839	0.0115128	0.119349	0.0937183	CREB3L2/NDUFA13/RAC2/SLC25A4/TUBAL3/ATF4/ATP5MC3/CACNA1F/CAV3/COX6A1/CREB1/KIF5A/LAMC1/MAPK14/NDUFA9/NDUFS4/PPP3CB/PRKACB/PSMA6/PSMD2/SDHC/TUBB4A/TUBB6/CACNA1D/GRIN3A/GSK3B/PRNP/GRIN1/PIK3R1	29
ssc04540	Gap junction	12/604	85/8839	0.0123912	0.123899	0.0972909	TUBAL3/ADCY9/EGFR/GNAI3/MAP2K5/PDGFRB/PRKACB/SRC/TUBB4A/TUBB6/GRM1/MAP3K2	12
ssc05226	Gastric cancer	18/604	149/8839	0.0127485	0.123899	0.0972909	ARAF/CDH1/FGF5/TGFBR2/AKT3/DDB2/EGFR/FGF22/FGFR2/RXRA/SMAD2/TCF7L2/TERT/WNT2B/WNT8B/GSK3B/HGF/PIK3R1	18
ssc04936	Alcoholic liver disease	17/604	140/8839	0.0145227	0.132757	0.104247	FADD/MAP3K14/ACOX1/AKT3/C5AR1/MAPK14/MLYCD/PRKAA1/PRKAG3/SIRT1/TCF7L2/TRAF3/FOXO1/GSK3B/MAP2K6/NOX4/SCD5	17
ssc00900	Terpenoid backbone biosynthesis	5/604	22/8839	0.0145759	0.132757	0.104247	DHDDS/FDPS/NUS1/HMGCS2/ZMPSTE24	5
ssc05100	Bacterial invasion of epithelial cells	11/604	77/8839	0.0149717	0.132757	0.104247	CDH1/DNM1/SEPTIN1/ARPC1A/ARPC5/CAV3/CLTA/SEPTIN11/SRC/ACTR3/PIK3R1	11
ssc05213	Endometrial cancer	9/604	58/8839	0.016047	0.132757	0.104247	ARAF/CDH1/AKT3/DDB2/EGFR/TCF7L2/GSK3B/PDPK1/PIK3R1	9
ssc00600	Sphingolipid metabolism	8/604	49/8839	0.0169594	0.132757	0.104247	ACER3/CERK/GBA/NEU3/PSAPL1/SGPL1/CERS6/SGPP2	8
ssc04530	Tight junction	19/604	165/8839	0.0171975	0.132757	0.104247	JAM3/TUBAL3/ARPC1A/ARPC5/BVES/CD1E/CGNL1/HSPA4/MYH11/PPP2R1A/PRKAA1/PRKACB/PRKAG3/RAB8B/RUNX1/SRC/ACTR3/CACNA1D/PPP2R1B	19
ssc04152	AMPK signaling pathway	15/604	121/8839	0.0175927	0.132757	0.104247	CREB3L2/AKT3/CREB1/MLYCD/PPP2R1A/PRKAA1/PRKAG3/SIRT1/STRADA/FOXO1/PDPK1/PPP2R1B/SCD5/TBC1D1/PIK3R1	15
ssc04659	Th17 cell differentiation	14/604	111/8839	0.0186307	0.132757	0.104247	IRF4/TGFBR2/CD3G/IL2RA/IL6R/MAPK14/NFATC3/PPP3CB/RUNX1/RXRA/SMAD2/STAT3/IFNGR1/NFATC1	14
ssc04912	GnRH signaling pathway	12/604	90/8839	0.0189508	0.132757	0.104247	PLA2G4B/ADCY9/ATF4/CACNA1F/CAMK2G/EGFR/MAPK14/PRKACB/SRC/CACNA1D/MAP2K6/MAP3K2	12
ssc05161	Hepatitis B	19/604	167/8839	0.0193082	0.132757	0.104247	ARAF/CREB3L2/FADD/TGFBR2/AKT3/ATF4/CREB1/DDB2/IFNAR1/MAPK14/MAVS/NFATC3/SRC/STAT2/STAT3/TRAF3/MAP2K6/NFATC1/PIK3R1	19
ssc05214	Glioma	10/604	70/8839	0.0198521	0.132757	0.104247	ARAF/AKT3/CAMK1G/CAMK2G/DDB2/EGFR/MDM2/PDGFRB/CAMK4/PIK3R1	10
ssc00910	Nitrogen metabolism	4/604	16/8839	0.020296	0.132757	0.104247	CA7/CA13/CA3/CA5B	4
ssc04727	GABAergic synapse	12/604	91/8839	0.0205264	0.132757	0.104247	ADCY9/CACNA1F/GABRB1/GABRB2/GNAI3/PLCL1/PRKACB/SLC12A5/SLC6A1/SRC/CACNA1D/HAP1	12
ssc04151	PI3K-Akt signaling pathway	34/604	347/8839	0.0206573	0.132757	0.104247	CREB3L2/FGF5/FGFR3/AKT3/ATF4/COL6A3/CREB1/EFNA5/EGFR/FGF22/FGFR2/IFNAR1/IL2RA/IL6R/ITGA4/ITGB8/LAMC1/MDM2/MYB/NGFR/PDGFRB/PPP2R1A/PRKAA1/RPS6/RXRA/TNXB/GSK3B/HGF/PDPK1/PPP2R1B/CDC37/IL7/PIK3R1/PRLR	34
ssc05160	Hepatitis C	18/604	157/8839	0.020868	0.132757	0.104247	ARAF/EIF2AK1/FADD/PSME3/AKT3/EGFR/IFNAR1/MAVS/NR1H3/PPP2R1A/RXRA/STAT2/STAT3/TRAF3/CFLAR/GSK3B/PPP2R1B/PIK3R1	18
ssc04725	Cholinergic synapse	14/604	113/8839	0.0214614	0.132757	0.104247	CHRNB2/CREB3L2/KCNQ4/ADCY9/AKT3/ATF4/CACNA1F/CAMK2G/CREB1/GNAI3/PRKACB/CACNA1D/CAMK4/PIK3R1	14
ssc04520	Adherens junction	10/604	71/8839	0.0217467	0.132757	0.104247	BAIAP2/CDH1/FARP2/RAC2/TGFBR2/ACP1/EGFR/PTPN1/SRC/TCF7L2	10
ssc04917	Prolactin signaling pathway	10/604	71/8839	0.0217467	0.132757	0.104247	AKT3/ESR1/MAPK14/SRC/STAT3/TNFSF11/GSK3B/SOCS6/PIK3R1/PRLR	10
ssc04213	Longevity regulating pathway - multiple species	9/604	61/8839	0.0218168	0.132757	0.104247	ADCY9/AKT3/EIF4EBP2/PRKAA1/PRKACB/PRKAG3/SIRT1/FOXO1/PIK3R1	9
ssc04925	Aldosterone synthesis and secretion	12/604	92/8839	0.0221974	0.132757	0.104247	CREB3L2/ADCY9/ATF4/CACNA1F/CAMK1G/CAMK2G/CREB1/CYP21A2/PRKACB/CACNA1D/CAMK4/PRKD3	12
ssc05205	Proteoglycans in cancer	22/604	206/8839	0.0242248	0.137111	0.107665	ARAF/AKT3/CAMK2G/CAV3/DROSHA/EGFR/ESR1/FLNB/MAPK14/MDM2/PRKACB/PTCH1/RPS6/SMAD2/SRC/STAT3/WNT2B/WNT8B/ANK1/HGF/PDPK1/PIK3R1	22
ssc03420	Nucleotide excision repair	7/604	43/8839	0.025184	0.137111	0.107665	ERCC4/DDB2/ERCC2/ERCC8/RFC3/XPC/CCNH	7
ssc04962	Vasopressin-regulated water reabsorption	7/604	43/8839	0.025184	0.137111	0.107665	AVPR2/CREB3L2/DCTN4/ADCY9/CREB1/DYNC1LI2/PRKACB	7
ssc04625	C-type lectin receptor signaling pathway	13/604	105/8839	0.0262197	0.137111	0.107665	MAP3K14/AKT3/CASP1/KSR1/MALT1/MAPK14/MDM2/NFATC3/PPP3CB/SRC/STAT2/NFATC1/PIK3R1	13
ssc04928	Parathyroid hormone synthesis, secretion and action	13/604	105/8839	0.0262197	0.137111	0.107665	ARAF/CREB3L2/ADCY9/ARRB1/ATF4/CREB1/EGFR/GNAI3/PRKACB/RUNX2/RXRA/TNFSF11/MEF2C	13
ssc05167	Kaposi sarcoma-associated herpesvirus infection	21/604	196/8839	0.0264057	0.137111	0.107665	FADD/AKT3/CREB1/IFNAR1/MAP1LC3C/MAPK14/NFATC3/PPP3CB/SRC/STAT2/STAT3/TCF7L2/TRAF3/UBC/GSK3B/ICAM1/IFNGR1/MAP2K6/NFATC1/PIK3C3/PIK3R1	21
ssc04934	Cushing syndrome	17/604	150/8839	0.0268399	0.137111	0.107665	CREB3L2/WDR5/ADCY9/ATF4/CACNA1F/CAMK2G/CREB1/CYP21A2/EGFR/GNAI3/PRKACB/TCF7L2/USP8/WNT2B/WNT8B/CACNA1D/GSK3B	17
ssc04012	ErbB signaling pathway	11/604	84/8839	0.0271306	0.137111	0.107665	ARAF/NRG3/PAK6/AKT3/CAMK2G/EGFR/NRG4/SRC/GSK3B/NRG1/PIK3R1	11
ssc04070	Phosphatidylinositol signaling system	12/604	95/8839	0.0278134	0.137111	0.107665	ITPK1/MTMR14/DGKE/INPP4A/INPP5B/MTMR4/OCRL/PIKFYVE/PIP4K2B/DGKK/PIK3C3/PIK3R1	12
ssc04935	Growth hormone synthesis, secretion and action	14/604	117/8839	0.0280757	0.137111	0.107665	CREB3L2/ADCY9/AKT3/ATF4/CACNA1F/CREB1/GNAI3/MAPK14/PRKACB/STAT3/CACNA1D/GSK3B/MAP2K6/PIK3R1	14
ssc04024	cAMP signaling pathway	23/604	221/8839	0.0281491	0.137111	0.107665	CREB3L2/RAC2/ACOX1/ADCY9/AKT3/CACNA1F/CAMK2G/CREB1/GNAI3/HCN4/PRKACB/PTCH1/SOX9/ADCYAP1R1/CACNA1D/CAMK4/GRIN3A/HTR1E/NFATC1/PTGER2/PTGER3/GRIN1/PIK3R1	23
ssc05212	Pancreatic cancer	10/604	74/8839	0.0282157	0.137111	0.107665	ARAF/RAC2/TGFBR2/AKT3/DDB2/EGFR/RAD51/SMAD2/STAT3/PIK3R1	10
ssc04911	Insulin secretion	11/604	85/8839	0.0293216	0.138772	0.10897	CREB3L2/ADCY9/ATF4/CACNA1F/CAMK2G/CCKAR/CREB1/KCNJ11/PRKACB/ADCYAP1R1/CACNA1D	11
ssc04014	Ras signaling pathway	24/604	234/8839	0.029494	0.138772	0.10897	FGF5/FGFR3/PAK6/PLA2G4B/RAC2/AKT3/EFNA5/EGFR/ETS1/ETS2/EXOC2/FGF22/FGFR2/KSR1/KSR2/NGFR/PDGFRB/PRKACB/RGL2/STK4/SYNGAP1/HGF/GRIN1/PIK3R1	24
ssc05231	Choline metabolism in cancer	12/604	96/8839	0.0298963	0.138772	0.10897	PLA2G4B/RAC2/AKT3/CHKA/DGKE/EGFR/GPCPD1/PDGFRB/SLC44A5/DGKK/PDPK1/PIK3R1	12
ssc04926	Relaxin signaling pathway	15/604	130/8839	0.0314267	0.142618	0.11199	CREB3L2/TGFBR2/ADCY9/AKT3/ARRB1/ATF4/CREB1/EGFR/GNAI3/MAPK14/PRKACB/RXFP2/SMAD2/SRC/PIK3R1	15
ssc04720	Long-term potentiation	9/604	65/8839	0.031642	0.142618	0.11199	ARAF/ATF4/CAMK2G/PPP3CB/PRKACB/RPS6KA6/CAMK4/GRM1/GRIN1	9
ssc05142	Chagas disease	13/604	108/8839	0.0321421	0.142803	0.112135	FADD/TGFBR2/AKT3/CD3G/GNAI3/GNAL/MAPK14/PPP2R1A/SMAD2/CFLAR/IFNGR1/PPP2R1B/PIK3R1	13
ssc04662	B cell receptor signaling pathway	10/604	77/8839	0.0359481	0.157463	0.123646	CD79A/RAC2/AKT3/BLNK/MALT1/NFATC3/PPP3CB/GSK3B/NFATC1/PIK3R1	10
ssc04668	TNF signaling pathway	13/604	110/8839	0.0365924	0.158059	0.124115	CREB3L2/FADD/MAP3K14/AKT3/ATF4/CREB1/MAPK14/MLKL/TRAF3/CFLAR/ICAM1/MAP2K6/PIK3R1	13
ssc05163	Human cytomegalovirus infection	23/604	228/8839	0.038375	0.161812	0.127062	CREB3L2/FADD/RAC2/ADCY9/AKT3/ATF4/CREB1/EGFR/GNAI3/IL6R/MAPK14/MDM2/NFATC3/PPP3CB/PRKACB/SRC/STAT3/GSK3B/MAP2K6/NFATC1/PTGER2/PTGER3/PIK3R1	23
ssc05224	Breast cancer	16/604	145/8839	0.0385019	0.161812	0.127062	ARAF/FGF5/AKT3/DDB2/DLL1/EGFR/ESR1/FGF22/NOTCH2/TCF7L2/TNFSF11/WNT2B/WNT8B/GSK3B/NCOA3/PIK3R1	16
ssc05210	Colorectal cancer	11/604	89/8839	0.0393561	0.163197	0.128149	ARAF/RAC2/TGFBR2/AKT3/DDB2/EGFR/MSH3/SMAD2/TCF7L2/GSK3B/PIK3R1	11
ssc04810	Regulation of actin cytoskeleton	22/604	217/8839	0.0402339	0.164641	0.129283	ARAF/BAIAP2/FGF5/FGFR3/PAK6/RAC2/ARHGAP35/ARPC1A/ARPC5/EGFR/FGF22/FGFR2/ITGA4/ITGB8/LIMK1/MYH11/PDGFRB/PIKFYVE/PIP4K2B/SRC/ACTR3/PIK3R1	22
ssc04922	Glucagon signaling pathway	12/604	101/8839	0.0420183	0.16971	0.133264	CREB3L2/AKT3/ATF4/CAMK2G/CREB1/PPP3CB/PRKAA1/PRKACB/PRKAG3/SIRT1/FOXO1/PHKA1	12
ssc04924	Renin secretion	9/604	69/8839	0.0441841	0.17617	0.138336	CACNA1F/CREB1/CTSB/GNAI3/PPP3CB/PRKACB/ADCYAP1R1/CACNA1D/PTGER2	9
ssc05219	Bladder cancer	6/604	39/8839	0.0471675	0.185685	0.145808	ARAF/CDH1/FGFR3/EGFR/MDM2/SRC	6

## Sheet: Table S2-IUGR
ID	Description	GeneRatio	BgRatio	pvalue	p.adjust	qvalue	geneID	Count
ssc00640	Propanoate metabolism	10/738	32/8839	0.000182992	0.0589235	0.049119	ABAT/ACACA/ACOX3/DLD/ECHS1/MLYCD/SUCLG2/ECHDC1/EHHADH/PCCA	10
ssc04144	Endocytosis	35/738	241/8839	0.00083093	0.0795671	0.0663276	ACTR3/ARF1/ARFGAP2/ARFGAP3/CBLC/CHMP4A/CLTB/EGFR/EHD3/IQSEC1/IQSEC3/LDLRAP1/PML/PSD3/RAB11A/RAB22A/RAB5C/SH3GL1/SH3GLB1/SMAP1/SMURF1/SNF8/SNX12/VPS26B/WASHC3/ZFYVE9/DNM3/MDM2/RUFY2/SMAD2/EPN3/NEDD4L/TFRC/ARFGEF2/RAB11FIP2	35
ssc05212	Pancreatic cancer	15/738	74/8839	0.000996785	0.0795671	0.0663276	CCND1/E2F3/EGFR/IKBKG/MAPK8/PIK3R1/POLK/RAD51/RAF1/STAT3/TGFB3/MAPK1/RAC1/RALBP1/SMAD2	15
ssc00410	beta-Alanine metabolism	9/738	33/8839	0.0011599	0.0795671	0.0663276	ABAT/ACOX3/ALDH2/CSAD/ECHS1/GAD2/MLYCD/SMOX/EHHADH	9
ssc04540	Gap junction	16/738	85/8839	0.00157355	0.0795671	0.0663276	ADCY1/ADCY5/CSNK1D/EGFR/GNAI3/HTR2C/RAF1/TJP1/TUBA8/TUBAL3/TUBB4A/TUBB6/MAPK1/PDGFA/SOS1/LPAR1	16
ssc04668	TNF signaling pathway	19/738	110/8839	0.00174627	0.0795671	0.0663276	BAG4/CASP3/CREB3L2/CSF1/FADD/FOS/IKBKG/IL18R1/LIF/MAP2K7/MAPK12/MAPK8/MMP9/PIK3R1/TNFRSF1B/TRAF3/MAP3K8/MAPK1/VEGFC	19
ssc04520	Adherens junction	14/738	71/8839	0.00191817	0.0795671	0.0663276	ACP1/BAIAP2/CTNNA1/EGFR/FARP2/FER/NECTIN4/TCF7/TCF7L2/TJP1/MAPK1/RAC1/WASF3/SORBS1	14
ssc04810	Regulation of actin cytoskeleton	31/738	217/8839	0.00210241	0.0795671	0.0663276	ACTR3/ARHGEF7/BAIAP2/CFL1/CHRM2/CRK/EGFR/FGD3/IQGAP2/IQGAP3/ITGA9/ITGAM/ITGB1/MRAS/PAK3/PAK5/PIK3R1/PPP1CA/PPP1R12B/RAF1/RDX/CXCL12/ITGA1/MAPK1/PDGFA/RAC1/SOS1/ITGAV/ITGB6/LPAR1/PIP4K2B	31
ssc01212	Fatty acid metabolism	12/738	57/8839	0.00222392	0.0795671	0.0663276	ACACA/ACOX3/ACSBG1/ECHS1/ELOVL2/ELOVL6/FADS1/FASN/EHHADH/HACD1/HACD2/HSD17B12	12
ssc00280	Valine, leucine and isoleucine degradation	11/738	52/8839	0.003222	0.099925	0.0832981	ABAT/AGXT2/ALDH2/AOX1/BCAT1/DLD/ECHS1/HMGCS2/IVD/EHHADH/PCCA	11
ssc04660	T cell receptor signaling pathway	18/738	108/8839	0.00341359	0.099925	0.0832981	CD3G/CD8B/FOS/IKBKG/LCP2/MAP2K7/MAPK12/MAPK8/PAK3/PAK5/PIK3R1/PPP3R1/RAF1/MAP3K8/MAPK1/SOS1/DLG1/NCK1	18
ssc01522	Endocrine resistance	16/738	93/8839	0.00407048	0.109224	0.0910501	ADCY1/ADCY5/CARM1/CCND1/E2F3/EGFR/FOS/MAPK12/MAPK8/MMP9/NCOA3/PIK3R1/RAF1/MAPK1/MDM2/SOS1	16
ssc00380	Tryptophan metabolism	10/738	47/8839	0.00467835	0.115189	0.0960223	ALDH2/ALDH8A1/AOX1/CAT/DDC/DHTKD1/DLD/ECHS1/AOC1/EHHADH	10
ssc04530	Tight junction	24/738	165/8839	0.00507808	0.115189	0.0960223	ACTR3/CCND1/CGNL1/CLDN23/GATA4/HSPA4/ITGB1/MAP2K7/MAP3K1/MAPK8/PPP2R2C/RDX/TJP1/TUBA8/TUBAL3/AMOT/CLDN2/PCNA/PRKAB2/RAC1/CLDN1/DLG1/NEDD4L/PRKAG3	24
ssc05215	Prostate cancer	16/738	96/8839	0.00560035	0.115189	0.0960223	AR/CCND1/CREB3L2/E2F3/EGFR/IKBKG/MMP9/NKX3-1/PIK3R1/RAF1/TCF7/TCF7L2/MAPK1/MDM2/PDGFA/SOS1	16
ssc04936	Alcoholic liver disease	21/738	140/8839	0.00593574	0.115189	0.0960223	ACACA/ACOX3/ALDH2/CASP3/CCND1/FADD/FASLG/FASN/IKBKG/LPIN2/MAP2K7/MAPK12/MAPK8/MLYCD/TCF7/TCF7L2/TLR4/TRA2B/TRAF3/PRKAB2/PRKAG3	21
ssc05210	Colorectal cancer	15/738	89/8839	0.00647101	0.115189	0.0960223	CASP3/CCND1/EGFR/FOS/MAPK8/PIK3R1/POLK/RAF1/TCF7/TCF7L2/TGFB3/MAPK1/RAC1/SMAD2/SOS1	15
ssc05213	Endometrial cancer	11/738	58/8839	0.00768613	0.115189	0.0960223	CCND1/CTNNA1/EGFR/ILK/PIK3R1/POLK/RAF1/TCF7/TCF7L2/MAPK1/SOS1	11
ssc05221	Acute myeloid leukemia	12/738	66/8839	0.00775493	0.115189	0.0960223	CCND1/IKBKG/ITGAM/PER2/PIK3R1/PML/RAF1/STAT3/TCF7/TCF7L2/MAPK1/SOS1	12
ssc03015	mRNA surveillance pathway	15/738	91/8839	0.00796053	0.115189	0.0960223	CPSF4/DAZAP1/DDX19B/GSPT1/PABPN1/PPP1CA/PPP2R2C/RBM8A/SMG7/WDR33/WDR82/MSI1/MSI2/NCBP2/PELO	15
ssc04145	Phagosome	21/738	144/8839	0.00819015	0.115189	0.0960223	ATP6V1B2/ATP6V1D/ATP6V1H/DYNC1LI2/ITGAM/ITGB1/NCF4/RAB5C/RAB7B/SCARB1/SLA-DQB1/TLR4/TUBA8/TUBAL3/TUBB4A/TUBB6/PIK3C3/RAC1/STX18/ITGAV/TFRC	21
ssc01040	Biosynthesis of unsaturated fatty acids	7/738	29/8839	0.00841665	0.115189	0.0960223	ACOX3/ELOVL2/ELOVL6/FADS1/HACD1/HACD2/HSD17B12	7
ssc05170	Human immunodeficiency virus 1 infection	29/738	219/8839	0.00850119	0.115189	0.0960223	ATM/BID/CASP3/CD3G/CFL1/CGAS/CRK/DCAF1/FADD/FASLG/FOS/GNAI3/IKBKG/MAP2K7/MAPK12/MAPK8/PAK3/PAK5/PIK3R1/PPP3R1/RAF1/TLR4/TNFRSF1B/CCNB3/CUL5/MAPK1/RAC1/AP1M1/SAMHD1	29
ssc05220	Chronic myeloid leukemia	13/738	75/8839	0.00858552	0.115189	0.0960223	CCND1/CRK/E2F3/GAB2/IKBKG/PIK3R1/POLK/RAF1/TGFB3/MAPK1/MDM2/SOS1/HDAC2	13
ssc05211	Renal cell carcinoma	12/738	68/8839	0.00984465	0.126799	0.1057	CRK/EGLN3/PAK3/PAK5/PIK3R1/RAF1/RAPGEF1/TGFB3/MAPK1/RAC1/SOS1/RAP1B	12
ssc05132	Salmonella infection	32/738	253/8839	0.0114064	0.136911	0.11413	ACTR3/ARF1/CASP3/DYNC1LI2/DYNLRB1/EXOC4/EXOC7/FADD/FOS/GCC2/IKBKG/MAP2K7/MAPK12/MAPK8/NLRP3/PAK3/RAB5C/RAB7B/RAF1/SNX18/SNX33/TCF7/TCF7L2/TLR4/TUBA8/TUBAL3/TUBB4A/TUBB6/MAPK1/PIK3C3/RAC1/WASF3	32
ssc05161	Hepatitis B	23/738	167/8839	0.0114801	0.136911	0.11413	BID/CASP3/CREB3L2/E2F3/FADD/FASLG/FOS/IKBKG/MAP2K7/MAP3K1/MAPK12/MAPK8/MMP9/PIK3R1/RAF1/STAT3/TGFB3/TLR4/TRAF3/EGR2/MAPK1/PCNA/SOS1	23
ssc04380	Osteoclast differentiation	18/738	123/8839	0.0132675	0.149103	0.124293	CAMK4/CSF1/FHL2/FOS/GAB2/IFNGR1/IKBKG/LCP2/MAP2K7/MAPK12/MAPK8/NCF4/OSCAR/PIK3R1/PPP3R1/IRF9/MAPK1/RAC1	18
ssc05219	Bladder cancer	8/738	39/8839	0.0136799	0.149103	0.124293	CCND1/DAPK3/E2F3/EGFR/MMP9/RAF1/MAPK1/MDM2	8
ssc04140	Autophagy - animal	20/738	142/8839	0.014029	0.149103	0.124293	ATG14/ATG16L1/ATG4B/DAPK3/MAP1LC3C/MAPK8/MRAS/MTMR4/PIK3R1/RAB7B/RAF1/RUBCN/SH3GLB1/SMCR8/TP53INP2/WIPI1/MAPK1/MTMR14/PIK3C3/RAB33B	20
ssc04110	Cell cycle	18/738	124/8839	0.0143546	0.149103	0.124293	ATM/BUB3/CCND1/CDC16/E2F3/FZR1/RAD21/SMC1A/TFDP2/TGFB3/CCNB3/CDC14A/CDC25A/CDC27/MDM2/PCNA/SMAD2/HDAC2	18
ssc05142	Chagas disease	16/738	108/8839	0.0169297	0.153568	0.128015	ADCY1/CD3G/FADD/FASLG/FOS/GNAI3/IFNGR1/IKBKG/MAPK12/MAPK8/PIK3R1/PPP2R2C/TGFB3/TLR4/MAPK1/SMAD2	16
ssc04130	SNARE interactions in vesicular transport	7/738	33/8839	0.0172242	0.153568	0.128015	GOSR1/STX1B/STX6/VAMP5/STX18/VTI1B/VAMP4	7
ssc00062	Fatty acid elongation	6/738	26/8839	0.0179609	0.153568	0.128015	ECHS1/ELOVL2/ELOVL6/HACD1/HACD2/HSD17B12	6
ssc04514	Cell adhesion molecules	20/738	146/8839	0.0186045	0.153568	0.128015	CADM1/CADM3/CD2/CD8B/CD99L2/CLDN23/CNTNAP1/GLG1/ITGA9/ITGAM/ITGB1/PECAM1/SDC3/SELP/SLA-DQB1/TIGIT/VSIR/CLDN2/CLDN1/ITGAV	20
ssc03460	Fanconi anemia pathway	9/738	49/8839	0.0186207	0.153568	0.128015	BRCA1/EME2/FANCD2/FANCM/POLK/RAD51/EME1/FANCB/USP1	9
ssc01524	Platinum drug resistance	12/738	74/8839	0.0187811	0.153568	0.128015	ATM/ATP7A/BID/BRCA1/CASP3/FADD/FASLG/MGST2/PIK3R1/MAPK1/MDM2/TOP2A	12
ssc04015	Rap1 signaling pathway	27/738	214/8839	0.0196404	0.153568	0.128015	ADCY1/ADCY5/ADORA2B/ANGPT4/CRK/CSF1/EFNA1/EGFR/FARP2/GNAI3/ITGAM/ITGB1/LCP2/MAPK12/MRAS/PIK3R1/RAF1/RAPGEF1/SIPA1L1/SIPA1L2/SKAP1/MAPK1/PDGFA/RAC1/VEGFC/LPAR1/RAP1B	27
ssc04664	Fc epsilon RI signaling pathway	11/738	66/8839	0.0197781	0.153568	0.128015	GAB2/LCP2/LYN/MAP2K7/MAPK12/MAPK8/PIK3R1/RAF1/MAPK1/RAC1/SOS1	11
ssc04371	Apelin signaling pathway	19/738	138/8839	0.0204238	0.153568	0.128015	ADCY1/ADCY5/APLNR/CAMK4/CCND1/GNAI3/HDAC5/MAP1LC3C/MEF2D/MRAS/NRF1/RAF1/SLC8A1/MAPK1/PIK3C3/PRKAB2/SMAD2/MEF2C/PRKAG3	19
ssc05160	Hepatitis C	21/738	157/8839	0.0206582	0.153568	0.128015	BID/CASP3/CCND1/CLDN23/E2F3/EGFR/FADD/FASLG/IKBKG/NR1H3/PIK3R1/PPP2R2C/RAF1/SCARB1/STAT3/TRAF3/CLDN2/IRF9/MAPK1/SOS1/CLDN1	21
ssc04722	Neurotrophin signaling pathway	17/738	120/8839	0.0212447	0.153568	0.128015	ARHGDIA/CAMK4/CRK/FASLG/MAP2K7/MAP3K1/MAPK12/MAPK8/NTF4/PIK3R1/RAF1/RAPGEF1/SORT1/MAPK1/RAC1/SOS1/RAP1B	17
ssc05167	Kaposi sarcoma-associated herpesvirus infection	25/738	196/8839	0.0213721	0.153568	0.128015	ATG14/BID/CASP3/CCND1/E2F3/FADD/FOS/IFNGR1/IKBKG/LYN/MAP1LC3C/MAP2K7/MAPK12/MAPK8/PIK3R1/PPP3R1/RAF1/STAT3/TCF7/TCF7L2/TRAF3/IRF9/MAPK1/PIK3C3/RAC1	25
ssc00100	Steroid biosynthesis	5/738	20/8839	0.0215712	0.153568	0.128015	FDFT1/LIPA/LSS/SOAT1/NSDHL	5
ssc05205	Proteoglycans in cancer	26/738	206/8839	0.0216719	0.153568	0.128015	CASP3/CCND1/DROSHA/EGFR/FASLG/ITGB1/MAPK12/MMP9/MRAS/NUDT16L1/PIK3R1/PPP1CA/PPP1R12B/RAF1/RDX/STAT3/TLR4/WNT2/WNT2B/MAPK1/MDM2/RAC1/SMAD2/SOS1/ITGAV/FZD3	26
ssc04068	FoxO signaling pathway	18/738	130/8839	0.0224152	0.153568	0.128015	ATM/CAT/CCND1/EGFR/FASLG/HOMER2/MAPK12/MAPK8/PIK3R1/RAF1/STAT3/TGFB3/CCNB3/MAPK1/MDM2/PRKAB2/SOS1/PRKAG3	18
ssc04926	Relaxin signaling pathway	18/738	130/8839	0.0224152	0.153568	0.128015	ADCY1/ADCY5/COL4A3/CREB3L2/EGFR/FOS/GNAI3/MAP2K7/MAPK12/MAPK8/MMP9/PIK3R1/RAF1/MAPK1/SMAD2/SOS1/VEGFC/EDNRB	18
ssc00533	Glycosaminoglycan biosynthesis - keratan sulfate	4/738	14/8839	0.0245069	0.1644	0.137045	B3GNT2/CHST1/CHST4/ST3GAL2	4
ssc04392	Hippo signaling pathway - multiple species	6/738	28/8839	0.0255019	0.167584	0.139699	AJUBA/RASSF2/RASSF4/WWTR1/YAP1/MOB1B	6
ssc04670	Leukocyte transendothelial migration	16/738	114/8839	0.0269698	0.173685	0.144785	CD99L2/CLDN23/CTNNA1/GNAI3/ITGAM/ITGB1/MAPK12/MMP9/NCF4/PECAM1/PIK3R1/CLDN2/CXCL12/RAC1/CLDN1/RAP1B	16
ssc04360	Axon guidance	23/738	182/8839	0.0291719	0.182565	0.152187	BMP7/CFL1/DPYSL5/EFNA1/EFNB1/EFNB3/GNAI3/ILK/ITGB1/PAK3/PAK5/PIK3R1/PPP3R1/RAF1/SEMA6A/CXCL12/MAPK1/NRP1/RAC1/SEMA3D/NCK1/FZD3/SEMA3C	23
ssc05214	Glioma	11/738	70/8839	0.0294825	0.182565	0.152187	CAMK4/CCND1/E2F3/EGFR/PIK3R1/POLK/RAF1/MAPK1/MDM2/PDGFA/SOS1	11
ssc04120	Ubiquitin mediated proteolysis	19/738	144/8839	0.0303919	0.183047	0.152589	BRCA1/CBLC/CDC16/FZR1/MAP3K1/PML/RHOBTB1/SAE1/SMURF1/UBE2A/UBE2W/UBE2Z/UBE3A/CDC27/CUL5/MDM2/FBXW7/NEDD4L/UBR5	19
ssc00604	Glycosphingolipid biosynthesis - ganglio series	4/738	15/8839	0.0312658	0.183047	0.152589	B3GALT4/ST3GAL2/ST3GAL5/ST8SIA1	4
ssc00730	Thiamine metabolism	4/738	15/8839	0.0312658	0.183047	0.152589	ACP1/NFS1/THTPA/AK4	4
ssc04014	Ras signaling pathway	28/738	234/8839	0.033004	0.186899	0.1558	ANGPT4/CSF1/EFNA1/EGFR/FASLG/GAB2/IKBKG/KSR1/KSR2/MAPK8/MRAS/NTF4/PAK3/PAK5/PIK3R1/RAB5C/RAF1/RASA3/RASGRF2/RGL2/MAPK1/PDGFA/RAC1/RALBP1/SOS1/VEGFC/RAP1B/REL	28
ssc04390	Hippo signaling pathway	20/738	155/8839	0.0330846	0.186899	0.1558	AJUBA/BMP7/CCND1/CSNK1D/CTNNA1/PPP1CA/PPP2R2C/SMAD7/TCF7/TCF7L2/TGFB3/WNT2/WNT2B/WWTR1/AMOT/SMAD2/YAP1/DLG1/MOB1B/FZD3	20
ssc05202	Transcriptional misregulation in cancer	23/738	185/8839	0.0344044	0.191004	0.159222	AFF1/ATM/BAIAP3/CCNT1/ETV6/ITGAM/MLLT3/MMP9/PAX5/PER2/PML/POLK/SIN3A/SIX4/SS18/SS18L1/MDM2/PDGFA/HDAC2/KDM6A/MEF2C/REL/RUNX2	23
ssc04010	MAPK signaling pathway	33/738	289/8839	0.0395613	0.212892	0.177468	ANGPT4/CACNA1E/CASP3/CRK/CSF1/DUSP16/DUSP3/ECSIT/EFNA1/EGFR/FASLG/FOS/IKBKG/MAP2K7/MAP3K1/MAPK12/MAPK8/MRAS/NTF4/PPP3R1/PTPN7/RAF1/RASGRF2/TGFB3/MAP3K8/MAPK1/PDGFA/PPM1A/RAC1/SOS1/VEGFC/MEF2C/RAP1B	33
ssc05163	Human cytomegalovirus infection	27/738	228/8839	0.0400548	0.212892	0.177468	ADCY1/ADCY5/BID/CASP3/CCND1/CGAS/CREB3L2/CRK/E2F3/EGFR/FADD/FASLG/GNAI3/IKBKG/IL6R/MAPK12/PIK3R1/PPP3R1/RAF1/STAT3/CXCL12/MAPK1/MDM2/RAC1/SOS1/ITGAV/PTGER3	27
ssc04710	Circadian rhythm	6/738	31/8839	0.0403304	0.212892	0.177468	CSNK1D/PER2/RORA/RORC/PRKAB2/PRKAG3	6
ssc04914	Progesterone-mediated oocyte maturation	13/738	92/8839	0.0413486	0.214746	0.179013	ADCY1/ADCY5/CDC16/FZR1/GNAI3/MAPK12/MAPK8/PIK3R1/RAF1/CCNB3/CDC25A/CDC27/MAPK1	13
ssc05133	Pertussis	11/738	74/8839	0.0421947	0.215662	0.179777	CASP3/CFL1/FOS/GNAI3/ITGAM/ITGB1/MAPK12/MAPK8/NLRP3/TLR4/MAPK1	11
ssc04510	Focal adhesion	24/738	200/8839	0.0445909	0.221563	0.184696	CCND1/COL4A3/CRK/EGFR/ILK/ITGA9/ITGB1/MAPK8/PAK3/PAK5/PIK3R1/PPP1CA/PPP1R12B/RAF1/RAPGEF1/ITGA1/MAPK1/PDGFA/RAC1/SOS1/VEGFC/ITGAV/ITGB6/RAP1B	24
ssc04012	ErbB signaling pathway	12/738	84/8839	0.045396	0.221563	0.184696	CRK/EGFR/MAP2K7/MAPK8/NRG4/PAK3/PAK5/PIK3R1/RAF1/MAPK1/SOS1/NCK1	12
ssc03440	Homologous recombination	7/738	40/8839	0.0454135	0.221563	0.184696	ABRAXAS1/ATM/BRCA1/MRE11/RAD51/RAD54L/EME1	7
ssc04024	cAMP signaling pathway	26/738	221/8839	0.0463279	0.22265	0.185603	ACOX3/ADCY1/ADCY5/ADCYAP1/ATP2B3/ATP2B4/CAMK4/CHRM2/CREB3L2/FOS/GNAI3/GRIN3A/HCN4/HTR4/MAPK8/PIK3R1/PPP1CA/PPP1R1B/RAF1/SSTR2/FFAR2/MAPK1/RAC1/GPHB5/PTGER3/RAP1B	26
